# Supplementary material for: Rare variants in Fanconi anemia genes are enriched in acute myeloid leukemia
Source: Blood Cancer J. 2018 Jun 1;8(6):50. doi: 10.1038/s41408-018-0090-7 (PMC6002376; doi:10.1038/s41408-018-0090-7)
Supplement: Supplementary file 2 — Supplementary table S2 [file 41408_2018_90_MOESM2_ESM.xlsx]

## Sheet: Supplementary Table S2
ID	Primary / Secondary AML	chr	start	end	REF	ALT	TYPE	Gene	Ref Seq	Exon	Nucleotide Change	Ammino acid change	Consequence	CADD Score	No.of Reads (Ref)	No.of Reads (Alt)	%of Alt Reads	Disease Causing variant (FAmutDB)
WES-8	Primary	chr2	58386928	58386928	-	TAAT	indel	FANCL	NM_018062	exon14	c.1099_1100insATTA	p.T367fs	frameshift_variant	38	11	9	45	Yes
WES-13	Primary	chr17	41222975	41222975	C	T	snp	BRCA1	NM_007298	exon14	c.G1644A	p.M548I	missense_variant	22.3	17	16	48.4848	No
WES-14	Primary	chr2	58459232	58459232	G	A	snp	FANCL	NM_018062	exon2	c.C112T	p.L38F	missense_variant	25.3	20	7	25.9259	No
WES-18	MDS	chr2	58449108	58449108	T	C	snp	FANCL	NM_018062	exon5	c.A343G	p.I115V	missense_variant	14.1	14	6	30	No
WES-20	Primary	chr9	97912307	97912307	T	A	snp	FANCC	NM_001243743	exon7	c.A584T	p.D195V	missense_variant	25.2	37	35	48.6111	Yes
WES-21	Primary	chr16	89813256	89813256	T	C	snp	FANCA	NM_000135	exon34	c.A3391G	p.T1131A	missense_variant	23.5	47	31	39.7436	Yes
WES-21	Primary	chr3	10116274	10116274	C	T	snp	FANCD2	NM_033084	exon29	c.C2776T	p.R926*	stop_gained	46	14	10	41.6667	Yes
WES-23	Primary	chr16	3641280	3641280	C	T	snp	SLX4	NM_032444	exon12	c.G2359A	p.E787K	missense_variant	21.6	26	27	50.9434	No
WES-26	Primary	chr14	45606290	45606290	C	T	snp	FANCM	NM_020937	exon2	c.C527T	p.T176I	missense_variant	20.2	24	18	42.8571	No
WES-28	Primary	chr17	59938933	59938933	A	G	snp	BRIP1	-	-	-	-	splice_region_variant	15.04	13	20	60.6061	No
WES-30	Primary	chr2	58388668	58388670	ATA	-	indel	FANCL	NM_018062	exon12	c.1007_1009del	p.336_337del	missense_variant	22.8	14	15	51.7241	Yes
WES-33	Primary	chr17	56772522	56772522	G	A	snp	RAD51C	NM_002876	exon2	c.G376A	p.A126T	missense_variant	21.7	38	40	51.2821	No
WES-34	Primary	chr16	14041570	14041570	T	C	snp	ERCC4	NM_005236	exon11	c.T2117C	p.I706T	missense_variant	27.2	69	59	46.0938	No
WES-37	Secondary	chr16	14026059	14026059	G	A	snp	ERCC4	NM_005236	exon6	c.G1019A	p.R340Q	missense_variant	34	6	3	33.3333	No
WES-38	Primary	chr16	14028081	14028081	C	T	snp	ERCC4	NM_005236	exon7	c.C1135T	p.P379S	missense_variant	32	39	21	35	No
WES-40	MDS	chr14	45665603	45665603	G	A	snp	FANCM	NM_020937	exon21	c.G5569A	p.V1857M	missense_variant	27.7	29	26	47.2727	No
WES-41	Primary	chr2	58468399	58468399	G	C	snp	FANCL	NM_018062	exon1	c.C50G	p.P17R	missense_variant	22.2	51	35	40.6977	No
WES-45	Primary	chr16	74657852	74657852	T	C	snp	RFWD3	NM_018124	exon13	c.A2299G	p.M767V	missense_variant	10.21	53	39	42.4	No
WES-46	Primary	chr17	41243941	41243941	G	A	snp	BRCA1	NM_007294	exon10	c.C3607T	p.R1203*	stop_gained	35	52	45	46.3918	Yes (kConFab)
WES-46	Primary	chr14	45658326	45658326	C	T	snp	FANCM	NM_020937	exon20	c.C5101T	p.Q1701*	stop_gained	35	46	47	50.5376	No
WES-47	Primary	chr16	89877182	89877182	G	C	snp	FANCA	NM_001018112	exon5	c.C455G	p.A152G	missense_variant	13.73	83	47	36.1538	No
WES-55	Primary	chr16	3642715	3642715	C	G	snp	SLX4	NM_032444	exon11	c.G2312C	p.S771T	missense_variant	15.99	22	20	47.619	No
WES-57	Primary	chr16	3641202	3641202	C	T	snp	SLX4	NM_032444	exon12	c.G2437A	p.E813K	missense_variant	28.2	28	33	54.0984	No
WES-59	Primary	chr15	89804921	89804921	A	G	snp	FANCI	NM_018193	exon5	c.A394G	p.I132V	missense_variant	10.54	43	29	40.2778	No
WES-60	Primary	chr17	41222975	41222975	C	T	snp	BRCA1	NM_007298	exon14	c.G1644A	p.M548I	missense_variant	22.3	16	13	44.8276	No
WES-60	Primary	chr2	58386928	58386928	-	TAAT	indel	FANCL	NM_018062	exon14	c.1099_1100insATTA	p.T367fs	frameshift_variant	38	11	9	45	Yes
WES-64	Primary	chr9	35076755	35076755	G	A	snp	FANCG	NM_004629	exon7	c.C890T	p.T297I	missense_variant	21.6	72	80	52.6316	Yes
WES-73	Primary	chr16	3647893	3647893	G	A	snp	SLX4	NM_032444	exon6	c.C1271T	p.A424V	missense_variant	27.5	18	20	52.6316	No
WES-78	MDS	chr14	45628478	45628478	C	G	snp	FANCM	NM_020937	exon9	c.C1576G	p.L526V	missense_variant	21.1	20	28	58.3333	No
WES-79	Primary	chr9	97912307	97912307	T	A	snp	FANCC	NM_001243743	exon7	c.A584T	p.D195V	missense_variant	25.2	49	47	48.9583	Yes
WES-81	NA	chr14	45644816	45644816	A	C	snp	FANCM	NM_020937	exon14	c.A2859C	p.K953N	missense_variant	22.2	24	16	40	No
WES-81	NA	chr16	3633255	3633255	G	A	snp	SLX4	NM_032444	exon14	c.C4996T	p.R1666*	stop_gained	36	40	37	48.0519	No
WES-86	NA	chr9	97912307	97912307	T	A	snp	FANCC	NM_001243743	exon7	c.A584T	p.D195V	missense_variant	25.2	39	40	50.6329	Yes
WES-86	NA	chr2	58456962	58456962	C	G	snp	FANCL	NM_018062	exon3	c.G203C	p.R68P	missense_variant	22.5	8	13	61.9048	No
WES-86	NA	chr14	45644816	45644816	A	C	snp	FANCM	NM_020937	exon14	c.A2859C	p.K953N	missense_variant	22.2	21	11	34.375	No
WES-89	Primary	chr14	45628478	45628478	C	G	snp	FANCM	NM_020937	exon9	c.C1576G	p.L526V	missense_variant	21.1	14	7	33.3333	No
WES-94	Primary	chr14	45645955	45645955	A	-	indel	FANCM	NM_020937	exon14	c.3998delA	p.Q1333fs	frameshift_variant	22.3	21	20	48.7805	No
WES-201	NA	chr16	14015897	14015897	A	G	snp	ERCC4	NM_005236	exon2	c.A217G	p.I73V	missense_variant	22.2	34	40	54.0541	No
WES-201	NA	chr15	89807213	89807213	G	C	snp	FANCI	NM_018193	exon8	c.G625C	p.E209Q	missense_variant	25.8	100	84	45.6522	No
WES-202	NA	chr14	45606290	45606290	C	T	snp	FANCM	NM_020937	exon2	c.C527T	p.T176I	missense_variant	20.2	34	25	42.3729	No
WES-216	NA	chr2	58388668	58388670	ATA	-	indel	FANCL	NM_018062	exon12	c.1007_1009del	p.336_337del	missense_variant	22.8	56	54	49.0909	Yes
WES-222	NA	chr16	23614892	23614892	A	C	snp	PALB2	NM_024675	exon13	c.T3449G	p.L1150R	missense_variant	15.08	65	54	45.3782	No
WES-224	NA	chr9	97864024	97864024	G	A	snp	FANCC	NM_001243743	exon15	c.C1642T	p.R548*	stop_gained	37	68	40	37.037	Yes
WES-225	NA	chr15	89807836	89807836	C	T	snp	FANCI	NM_018193	exon9	c.C753T	p.D251D	splice_region_variant	14.29	41	36	46.7532	No
WES-226	NA	chr16	23652433	23652433	T	C	snp	PALB2	NM_024675	exon1	c.A46G	p.K16E	missense_variant	22.3	15	17	53.125	No
WES-227	NA	chr16	3640664	3640664	C	T	snp	SLX4	NM_032444	exon12	c.G2975A	p.G992E	missense_variant	16.23	26	23	46.9388	No
WES-231	NA	chr2	58388659	58388659	C	T	snp	FANCL	NM_018062	exon12	c.G1018A	p.E340K	missense_variant	22.5	89	60	40.2685	No
WES-231	NA	chr14	45628478	45628478	C	G	snp	FANCM	NM_020937	exon9	c.C1576G	p.L526V	missense_variant	21.1	41	42	50.6024	No
WES-236	NA	chr13	32907277	32907277	T	G	snp	BRCA2	NM_000059	exon10	c.T1662G	p.C554W	missense_variant	22.9	55	39	41.4894	No
WES-245	NA	chr13	32914592	32914592	C	T	snp	BRCA2	NM_000059	exon11	c.C6100T	p.R2034C	missense_variant	22.2	58	64	52.459	No
WES-247	NA	chr6	35427531	35427531	T	C	snp	FANCE	NM_021922	exon7	c.T1310C	p.M437T	missense_variant	23.4	25	29	53.7037	No
WES-249	NA	chr3	10115047	10115047	G	A	snp	FANCD2	NM_033084	exon28	c.2715+1G>A	-	splice_donor_variant	27	118	108	47.7876	Yes
